# Supplementary material for: Ferulic Acid, Pterostilbene, and Tyrosol Protect the Heart from ER-Stress-Induced Injury by Activating SIRT1-Dependent Deacetylation of eIF2α
Source: Int J Mol Sci. 2022 Jun 14;23(12):6628. doi: 10.3390/ijms23126628 (PMC9224298; doi:10.3390/ijms23126628)
Supplement: Supplementary file 1 [file ijms-23-06628-s001.zip]

Archive with 1 entries (1 files):
- ijms-1724124-supplementary.pdf
